# Supplementary material for: Canine leishmaniasis: Genome-wide analysis and antibody response to Lutzomyia longipalpis saliva
Source: PLoS One. 2018 May 9;13(5):e0197215. doi: 10.1371/journal.pone.0197215 (PMC5942812; doi:10.1371/journal.pone.0197215)
Supplement: S1 File — (ZIP) [file pone.0197215.s001.zip]

Archive with 2 entries (2 files):
- S1 File/Genotype dataset.zip
- S1 File/Phenotype dataset.xlsx
