# Supplementary material for: Canine leishmaniasis: Genome-wide analysis and antibody response to Lutzomyia longipalpis saliva
Source: PLoS One. 2018 May 9;13(5):e0197215. doi: 10.1371/journal.pone.0197215 (PMC5942812; doi:10.1371/journal.pone.0197215)
Supplement: S1 File — (ZIP) [file pone.0197215.s001.zip › S1 File/Phenotype dataset.xlsx]

## Sheet: Plan1
FID	IID	ORIGIN	BREED	AGE	SEX	CLINICAL GROUP	GROUP CONFIDENCE	REPELLENT COLLAR	PCR	ELISA (anti-L. infantum IgG)	anti- Lu. longipalpis SGH IgG (EU)	WHITE COAT
AD	AD01	AD	LBD	0.916667	2	IV	0	2	0	2	-14.802	1
AD	AD02	AD	LBD	0.916667	2	V	1	2	1	2	-13.752	1
AD	AD03	AD	CSP	8	2	V	1	2	1	2	-17.202	1
AD	AD05	AD	LBD	1.41667	1	IV	1	2	1	2	-6.752	1
AD	AD06	AD	BOX	2	1	IV	1	2	1	2	-10.202	2
AD	AD07	AD	PSC	2	1	V	1	2	1	2	-11.702	1
AD	AD08	AD	SRD	6	1	IV	1	2	1	2	-6.202	1
AD	AD10	AD	TKL	2	2	V	1	2	1	2	-8.352	1
AD	AD11	AD	SRD	1.5	2	V	1	2	1	2	-15.402	1
AD	AD12	AD	FOX	2	1	IV	1	2	1	2	-8.852	2
AD	AD13	AD	TKL	2	2	IV	1	2	1	2	-5.852	1
AD	AD14	AD	SRD	2	1	IV	1	2	1	1	2.1975	1
AD	AD15	AD	CSP	1.4	2	V	1	2	1	2	-4.352	1
AD	AD17	AD	SRD	1.4	2	IV	1	2	1	2	45.947	1
ATA	ATA01	ATA	RWL	2	1	III	1	1	1	1	-4.363	1
ATA	ATA02	ATA	LBD	2	2	III	1	1	1	2	42.436	1
ATA	ATA03	ATA	RWL	5	1	IV	1	2	1	1	-15.8138	1
ATA	ATA04	ATA	LBD	4	2	II	1	2	0	2	-15.513	1
ATA	ATA05	ATA	RWL	5	1	IV	1	1	1	2	23.286	1
ATA	ATA06	ATA	RWL	5	2	IV	1	1	1	2	47.386	1
ATA	ATA07	ATA	PAA	7	2	I	0	1	0	1	-11.852	1
ATA	ATA08	ATA	PAA	7	1	IV	1	1	1	1	-7.563	1
ATA	ATA09	ATA	GLD	9	2	III	0	1	0	2	55.736	1
ATA	ATA10	ATA	GLD	2	1	IV	1	1	1	2	-10.963	1
ATA	ATA11	ATA	LBD	7	1	IV	1	1	1	2	-5.063	1
ATA	ATA12	ATA	RWL	9	1	IV	1	1	1	2	9.186	1
ATA	ATA13	ATA	GLD	1	1	III	1	1	1	1	-7.963	1
ATA	ATA14	ATA	GLD	1.5	2	II	0	2	0	2	-4.663	1
ATA	ATA15	ATA	PAA	8	1	II	1	2	0	2	11.186	1
ATA	ATA16	ATA	LBD	3	1	II	1	2	0	2	20.586	1
ATA	ATA17	ATA	PBS	8	1	III	1	1	1	2	18.486	2
ATA	ATA18	ATA	LBD	2	2	III	1	2	1	2	19.136	1
ATA	ATA19	ATA	PDL	7	1	IV	1	1	1	2	14.636	1
ATA	ATA20	ATA	BIN	4	1	IV	1	1	1	2	37.686	2
ATA	ATA21	ATA	BIN	5	1	IV	1	1	1	2	52.736	2
ATA	ATA22	ATA	RWL	2	1	V	1	1	1	1	-4.369	1
ATA	ATA23	ATA	SPT	7	1	IV	1	1	1	1	-19.763	1
ATA	ATA24	ATA	SPT	2	1	III	1	1	1	2	10.236	1
ATA	ATA25	ATA	GLD	2	1	III	1	1	1	1	-25.119	1
ATA	ATA26	ATA	BOX	5	1	IV	1	1	1	2	1.986	2
ATA	ATA27	ATA	PAA	4	2	III	1	2	1	2	172.486	1
ATA	ATA28	ATA	LBD	6	1	IV	0	2	0	1	76.736	1
ATA	ATA29	ATA	PAB	2	1	II	1	2	0	2	13.736	1
ATA	ATA30	ATA	PAB	7	1	III	1	2	1	1	-1.413	1
ATA	ATA31	ATA	PAA	12	2	III	1	2	0	2	14.78	1
BA	BA01	BA	RWL	3	2	V	1	2	1	2	6.48	1
BA	BA02	BA	LBD	3	2	I	0	1	0	2	81.947	1
BA	BA03	BA	LBD	3	1	III	1	1	1	2	39.886	1
BA	BA04	BA	LBD	1.5	1	I	1	1	0	1	-5.752	1
BA	BA05	BA	RWL	1.5	1	III	1	1	1	1	36.536	1
BA	BA06	BA	RWL	6	1	IV	0	1	0	1	18.497	1
BA	BA07	BA	LBD	2	2	IV	0	1	0	2	-11.113	1
BA	BA08	BA	RWL	6	1	IV	0	1	0	1	-11.302	1
BA	BA09	BA	RWL	11	1	V	0	1	0	2	74.236	1
BA	BA10	BA	LBD	1	2	I	1	1	0	1	-11.102	1
BA	BA11	BA	RWL	4	1	I	1	1	0	1	-5.919	1
BA	BA12	BA	RWL	1.5	1	I	1	1	0	1	16.38	1
BA	BA13	BA	RWL	6	2	II	1	1	0	2	50.536	1
BA	BA14	BA	RWL	3	2	III	1	1	1	2	35.686	1
BA	BA15	BA	RWL	1.5	1	I	1	1	0	1	13.23	1
BA	BA16	BA	RWL	2	1	IV	0	1	0	2	4.686	1
BA	BA18	BA	RWL	1.5	1	III	1	1	1	2	-2.313	1
BA	BA19	BA	RWL	1.5	1	IV	1	1	1	2	-9.763	1
BA	BA20	BA	RWL	1.4	1	IV	1	1	1	1	1.536	1
BA	BA21	BA	RWL	1.6	2	V	0	1	1	1	9.236	1
BA	BA22	BA	RWL	4	1	IV	1	1	1	1	48.7362	1
BA	BA23	BA	RWL	1.5	2	III	1	1	1	1	-7.563	1
BA	BA24	BA	RWL	1.5	1	I	1	1	0	1	29.43	1
BA	BA25	BA	RWL	2	1	I	1	1	0	1	1.48	1
BA	BA26	BA	RWL	2	1	IV	0	1	0	1	0	1
BA	BA27	BA	RWL	2	2	II	1	1	0	2	59.486	1
BA	BA28	BA	RWL	2	2	I	1	1	0	1	3.986	1
BA	BA29	BA	PAA	1.5	2	I	1	1	0	1	31.58	1
BA	BA30	BA	PAA	3	2	IV	1	1	1	1	-6.513	1
BA	BA31	BA	PAA	4	1	IV	1	1	1	1	-3.163	1
BAU	BAU01	BAU	RWL	2	2	II	1	2	0	2	113.236	1
BAU	BAU02	BAU	LBD	5	2	IV	1	2	1	1	-7.813	1
BAU	BAU03	BAU	PAA	7	2	I	1	2	0	1	7.73	1
BAU	BAU04	BAU	PAA	7	2	III	1	2	1	1	11.886	1
BAU	BAU05	BAU	PAA	2	2	III	1	2	1	1	-5.469	1
BAU	BAU06	BAU	LBD	6	2	IV	1	2	1	1	-6.263	1
BAU	BAU07	BAU	PAA	2	2	III	1	2	1	1	-14.213	1
BAU	BAU08	BAU	LBD	2	1	III	1	2	1	1	-15.013	1
BAU	BAU09	BAU	PAB	3	1	III	1	2	1	1	0.286	1
BAU	BAU10	BAU	PAA	2	2	I	1	2	0	1	-5.869	1
BAU	BAU11	BAU	RWL	2	2	III	1	2	1	1	-8.063	1
BH	BH01	BH	PAA	3	1	III	1	1	1	1	0.197	1
BH	BH02	BH	PAA	5	1	IV	1	2	1	2	-11.002	1
BH	BH03	BH	SRD	13	1	III	1	1	1	1	-5.252	1
BH	BH04	BH	BOX	7	1	III	1	2	1	1	-0.702	2
BH	BH05	BH	SRD	2	1	IV	1	1	1	2	-6.15242	1
BH	BH06	BH	PBS	2	1	V	1	2	1	2	71.047	2
BH	BH07	BH	RWL	3	2	IV	1	2	1	2	86.53	1
BH	BH08	BH	SBD	5	1	IV	1	2	1	2	-7.002	2
BH	BH09	BH	PAA	3	2	V	1	1	1	1	-4.419	1
BH	BH10	BH	SRD	8	2	III	1	2	1	1	-5.102	1
BR	BR02	BR	LBD	7	2	IV	1	2	1	2	41.536	1
BR	BR03	BR	LBD	NA	2	V	1	1	1	2	1.88	1
BR	BR05	BR	LBD	5	1	IV	1	2	1	2	-19.719	1
BR	BR06	BR	LBD	4	1	IV	1	2	1	2	21.28	1
BR	BR07	BR	LBD	3	2	IV	1	2	1	2	49.147	1
BR	BR08	BR	LBD	4	1	IV	1	1	1	2	23.98	1
BR	BR09	BR	LBD	8	2	V	1	2	1	2	38.88	1
BR	BR10	BR	GLD	5	1	III	1	2	1	2	70.747	1
BR	BR11	BR	GLD	9	2	III	1	2	1	1	80.797	1
BR	BR12	BR	GLD	NA	1?	IV	1	2	1	1	32.447	1
BR	BR13	BR	LBD	9	2	III	1	1	1	1	105.58	1
BR	BR14	BR	GLD	1	2	III	1	2	1	1	-17.819	1
BR	BR15	BR	LBD	5	1	III	1	1	1	2	-4.702	1
BR	BR16	BR	LBD	NA	2	IV	1	1	1	2	10.647	1
BR	BR17	BR	LBD	10	1	V	1	2	1	2	9.297	1
BR	BR18	BR	GLD	2	2	IV	1	2	1	2	-1.352	1
CAMP	CAMP01	CAMP	PAA	13	2	IV	1	2	1	1	-8.363	1
CAMP	CAMP02	CAMP	PAA	4	2	I	1	2	0	1	1.58	1
CAMP	CAMP03	CAMP	DBM	4	2	IV	0	1	0	1	140.08	1
CAMP	CAMP04	CAMP	PAB	2	1	I	1	2	0	1	NA	1
CAMP	CAMP05	CAMP	PAA	4	1	IV	1	1	1	2	55.5866	1
CAMP	CAMP06	CAMP	PAB	6	2	III	1	1	1	1	23.036	1
CAMP	CAMP07	CAMP	PAB	6	2	IV	0	2	0	1	NA	1
CAMP	CAMP08	CAMP	PAB	1.5	2	III	1	2	1	1	-13.913	1
CAMP	CAMP09	CAMP	RWL	2	2	III	1	1	1	1	36.886	1
CAMP	CAMP10	CAMP	PAA	4	2	III	1	1	1	1	3.886	1
CAMP	CAMP11	CAMP	DBM	4	2	III	1	1	1	1	-3.813	1
COT	COT01	COT	RWL	6	1	V	1	1	1	2	-16.919	1
COT	COT02	COT	LBD	10	1	IV	1	1	1	1	109.23	1
COT	COT03	COT	LBD	10	2	III	1	1	1	1	50.68	1
COT	COT04	COT	LBD	2	1	IV	1	1	1	1	86.48	1
COT	COT05	COT	LBD	1	1	III	1	1	1	1	8.78	1
COT	COT06	COT	LBD	4	1	IV	1	1	1	1	33.947	1
COT	COT07	COT	LBD	3	1	III	1	1	1	1	90.78	1
COT	COT08	COT	LBD	4	1	IV	1	1	1	1	170.98	1
ITU	ITU01	ITU	LBD	10	1	IV	0	2	0	2	-7.852	1
ITU	ITU02	ITU	SBD	8	2	IV	0	2	0	2	12.147	2
ITU	ITU03	ITU	LBD	9	2	IV	0	2	0	2	0	1
PAN	PAN01	PAN	PAA	2	2	I	1	2	0	1	71.18	1
PAN	PAN02	PAN	PAB	3	1	III	0	2	0	2	170.18	1
PAN	PAN03	PAN	LBD	3	2	III	1	2	1	2	90.93	1
PAN	PAN04	PAN	PAA	3	1	III	1	2	1	1	-9.613	1
PAN	PAN05	PAN	PAA	5	2	III	0	2	0	2	6.986	1
PAN	PAN06	PAN	PAB	3	2	III	1	2	1	2	0.386	1
PRU	PRU01	PRU	LBD	9	2	IV	1	1	1	1	-16.063	1
PRU	PRU02	PRU	LBD	7	1	IV	0	1	0	2	31.086	1
PRU	PRU03	PRU	LBD	5	1	IV	1	1	1	1	-12.969	1
PRU	PRU04	PRU	LBD	4	2	IV	0	1	0	1	-14.602	1
PRU	PRU05	PRU	LBD	1.5	1	IV	1	1	1	1	-12.613	1
PRU	PRU06	PRU	LBD	6	1	I	1	1	0	1	-15.619	1
PRU	PRU07	PRU	LBD	2	1	I	1	1	0	1	-12.869	1
PRU	PRU08	PRU	LBD	4	1	II	1	1	0	2	-12.363	1
PRU	PRU09	PRU	LBD	4	1	V	0	1	0	1	-14.969	1
PRU	PRU10	PRU	LBD	3	2	III	1	1	1	1	-3.969	1
PRU	PRU11	PRU	LBD	3	1	IV	0	1	0	2	-1.913	1
PRU	PRU12	PRU	LBD	4	2	IV	1	1	1	1	-9.113	1
PRU	PRU13	PRU	LBD	2	1	IV	1	1	1	2	32.586	1
PRU	PRU14	PRU	LBD	1.7	1	IV	0	1	0	1	-1.619	1
PRU	PRU15	PRU	LBD	2	1	IV	1	1	1	1	-2.913	1
PRU	PRU16	PRU	LBD	6	2	I	1	1	0	1	6.93	1
PRU	PRU17	PRU	LBD	1.25	1	IV	1	1	1	1	-7.263	1
PRU	PRU18	PRU	LBD	2	1	IV	1	1	1	1	-12.713	1
PRU	PRU19	PRU	LBD	3	1	I	1	1	0	1	-8.419	1
PRU	PRU20	PRU	LBD	2	2	IV	0	1	0	2	25.436	1
PRU	PRU21	PRU	LBD	5	1	IV	0	1	0	2	11.986	1
PRU	PRUM08	PRU	PAB	4	1	III	1	2	1	2	100.696	1
PRU	PRUPM01	PRU	RWL	7	2	III	1	2	1	2	140.78	1
PRU	PRUPM03	PRU	PAA	10	2	IV	1	2	1	1	-20.919	1
PRU	PRUPM05	PRU	PAB	9	1	III	1	2	1	2	12.68	1
PRU	PRUPM06	PRU	PAB	2	2	II	1	2	0	2	75.836	1
PRU	PRUPM09	PRU	PAB	4	1	II	1	2	0	2	101.536	1
PRU	PRUPM10	PRU	PAA	3	1	III	1	2	1	1	-15.713	1
PRU	PRUPM11	PRU	PAB	2	2	II	1	2	0	2	86.286	1
PRU	PRUPM12	PRU	BDH	2	2	III	1	2	1	1	19.836	1
SP	SP01	SP	BFR	5	1	V	1	2	1	2	19.18	2
SP	SP02	SP	BFR	2	1	V	1	2	1	2	-11.052	2
SP	SP03	SP	DAG	2	2	V	1	2	1	2	-11.019	2
SP	SP04	SP	LBD	12	2	V	1	1	1	2	-12.969	1
SP	SP05	SP	PSC	3	1	V	1	1	1	2	-13.619	1
SP	SP06	SP	TKL	6	2	V	1	2	1	2	-10.019	1
SP	SP07	SP	GLG	1.2	2	V	1	2	1	2	96.986	2
SP	SP08	SP	LBD	NA	NA	V	1	2	1	2	NA	1
SP	SPPM01	SP	RWL	7	1	III	1	2	1	2	172.48	1
SP	SPPM02	SP	PAA	5	1	III	1	2	1	1	81.38	1
SP	SPPM03	SP	PAA	5	1	I	1	2	0	1	-7.619	1
SP	SPPM04	SP	PAA	5	1	III	1	2	1	1	-12.902	1
SP	SPPM05	SP	LBD	5	1	III	1	2	1	1	49.18	1
SP	SPPM06	SP	PAA	5	1	III	1	2	1	1	5.88	1
SP	SPPM07	SP	PAA	6	2	III	1	2	1	1	-22.119	1
SP	SPPM08	SP	PAA	6	2	III	1	2	1	1	31.48	1
SP	SPPM09	SP	PAA	3	2	III	1	2	1	1	4.18	1
SP	SPPM10	SP	PAB	6	2	III	1	2	1	1	59.58	1
ATA	VL73	ATA	SRD	NA	NA	V	1	1	1	2	NA	1
